# Supplementary material for: Transient perivascular inflammation of the carotid artery syndrome: diagnostic value of unenhanced MRI and ultrasonography
Source: BJR Case Rep. 2026 Jan 25;12(1):uaag002. doi: 10.1093/bjrcr/uaag002 (PMC12937583; doi:10.1093/bjrcr/uaag002)
Supplement: uaag002_Supplementary_Data [file uaag002_supplementary_data.zip]

Archive with 1 entries (1 files):
- TIPIC US-HD 720p.mov
